# Supplementary material for: A Nuclear Magnetic Resonance Spectroscopy Method in Characterization of Blood Metabolomics for Alzheimer’s Disease
Source: Metabolites. 2022 Feb 15;12(2):181. doi: 10.3390/metabo12020181 (PMC8878886; doi:10.3390/metabo12020181)
Supplement: Supplementary file 1 [file metabolites-12-00181-s001.zip]

Archive with 3 entries (3 files):
- Table S1.jpg
- Table S2.jpg
- Table S3.jpg
